# Supplementary material for: Following specific podocyte injury captopril protects against progressive long term renal damage
Source: F1000Res. 2015 Jun 29;4:172. [Version 1] doi: 10.12688/f1000research.4030.1 (PMC4642846; doi:10.12688/f1000research.4030.1)
Supplement: Supplementary file 1 [file f1000research-4-4317-s0000.tgz › 83bb37e3-9a75-47de-a73a-25c57e4617da.xls]

## Sheet: 24h urine pIN 47 1ng DT_stats
Supplementary Table 1
24h urine analysis measuring albumin and creatinine of untreated control Podo-DTR line 47 mice and treated with saline or DT at 1ng/g bw
				Time point	Albumin	Mean Alb	Creatinine	Mean Creat	Ratio	Mean ratio
ID No	DOB/SEX	Tg	Time point	Day	mg/L	mg/L	mmol/L	mmol/L	Alb:Creat	Alb:Creat	p 0h vs 6mo ctrl
410	19.10.06f	pos/untreat	0h	0	5.44	4.192	2.62	2.254	2.07634	1.91181
458	22.01.07m	pos/untreat	0h	0	5.67		3.12		1.81731
479	10.02.07m	pos/untreat	0h	0	3.84		1.63		2.35583
480	10.02.07m	pos/untreat	0h	0	2.13		1.11		1.91892
482	10.02.07m	pos/untreat	0h	0	3.88		2.79		1.39068
459	22.01.07f	neg/1ng DT	0h	0	3.92	6.04	1.44	1.94	2.72222	3.03324
460	22.01.07f	neg/1ng DT	0h	0	8.16		2.44		3.34426
538	07.03.07f	neg/1ng DT	5wk	35	8.52	10.26	3.12	3.6	2.73077	2.83597
540	07.03.07f	neg/1ng DT	5wk	35	12		4.08		2.94118
460	22.01.07f	pos/saline	8wk	56	9.42	13.07	2.1	2.37	4.48571	5.40952
540	07.03.07f	neg/1ng DT	8wk	56	16.72		2.64		6.33333
631	25.03.07m	pos/saline	6mo	188	16.09	9.105	2.98	2.71	5.39933	3.13409	0.802637
570	03.03.07f	pos/saline	6mo	188	2.12		2.44		0.868852
678	01.05.07m	neg/1ng DT	6mo	188	4.145	4.3125	4.58	3.8	0.905022	1.19423
679	01.05.07m	neg/1ng DT	6mo	188	4.48		3.02		1.48344
									range 0.9-6.3
Urine albumin analysis
										p vs 0h
				Time point	Albumin	Mean Alb	SD	n	SEM	Albumin	p vs 6mo
ID No	DOB/SEX	Tg	Time point	Day	g/L	g/L	Albumin		Albumin		ctrl Alb
410	19.10.06f	positive	0h	0	0.00544	0.004192	0.0014331	5	0.000640901
458	22.01.07m	positive	0h	0	0.00567
479	10.02.07m	positive	0h	0	0.00384
480	10.02.07m	positive	0h	0	0.00213
482	10.02.07m	positive	0h	0	0.00388					0.203611
507	27.02.07m	positive	2h	0.12	0.00412	0.006296	0.00308128	5	0.00137799
490	10.02.07f	positive	2h	0.12	0.00578
509	27.02.07m	positive	2h	0.12	0.0095
504	12.02.07f	positive	2h	0.12	0.00268
512	27.02.07f	positive	2h	0.12	0.0094					0.028577
479	10.02.07m	positive	48h	2	0.00724	0.014605	0.00846773	4	0.00423387
486	10.02.07f	positive	48h	2	0.0164
503	12.02.07f	positive	48h	2	0.02582
504	12.02.07f	positive	48h	2	0.00896					0.00466495
458	22.01.07m	positive	2wk	14	5.8	3.6	1.94679	3	1.12398
507	27.02.07m	positive	2wk	14	2.1
521	28.02.07f	positive	2wk	14	2.9					0.189057
504	12.02.07f	positive	5wk	35	0.13905	0.206798	0.31593	6	0.128978
503	12.02.07f	positive	5wk	35	0.846
479	10.02.07m	positive	5wk	35	0.09827
517	28.02.07f	positive	5wk	35	0.01806
409	19.10.06f	positive	5wk	35	0.09094
521	28.02.07f	positive	5wk	35	0.04847					0.0159928
512	27.02.07f	positive	8wk	56	0.02229	0.04016	0.0256099	3	0.0147859
409	19.10.06f	positive	8wk	56	0.02869
513	27.02.07f	positive	8wk	56	0.0695					0.0995627
554	06.03.07m	1ng DT	6mo	188	0.042	0.017528	0.0159474	5	0.00713191		0.0472533
566	03.03.07f	1ng DT	6mo	188	0.00868
567	03.03.07f	1ng DT	6mo	188	0.00645
569	03.03.07f	1ng DT	6mo	188	0.00508
630	25.03.07m	1ng DT	6mo	188	0.02543
Urine creatinine analysis
										p vs 0h
				Time point	Creatinine	Mean Creat	SD	n	SEM	Creatinine	p vs 6mo
ID No	DOB/SEX	Tg	Time point	Day	mmol/L	mmol/L	Creatinine		Creatinine		ctrl Creat
410	19.10.06f	positive	0h	0	2.62	2.254	0.846953	5	0.378769
458	22.01.07m	positive	0h	0	3.12
479	10.02.07m	positive	0h	0	1.63
480	10.02.07m	positive	0h	0	1.11
482	10.02.07m	positive	0h	0	2.79					0.195748
507	27.02.07m	positive	2h	0.12	3.6	3.08	0.997296	5	0.446004
490	10.02.07f	positive	2h	0.12	2.38
509	27.02.07m	positive	2h	0.12	3.94
504	12.02.07f	positive	2h	0.12	1.68
512	27.02.07f	positive	2h	0.12	3.8					0.573434
479	10.02.07m	positive	48h	2	1.56	2.695	1.39134	4	0.695671
486	10.02.07f	positive	48h	2	1.94
503	12.02.07f	positive	48h	2	2.6
504	12.02.07f	positive	48h	2	4.68					0.380376
458	22.01.07m	positive	2wk	14	1.94	1.76	0.311769	3	0.18
507	27.02.07m	positive	2wk	14	1.94
521	28.02.07f	positive	2wk	14	1.4					0.0617587
504	12.02.07f	positive	5wk	35	4.32	3.42333	0.949751	6	0.387734
503	12.02.07f	positive	5wk	35	3.54
479	10.02.07m	positive	5wk	35	4
517	28.02.07f	positive	5wk	35	1.85
409	19.10.06f	positive	5wk	35	4.08
521	28.02.07f	positive	5wk	35	2.75					0.650543
512	27.02.07f	positive	8wk	56	1.46	2.68667	1.78945	3	1.03314
409	19.10.06f	positive	8wk	56	1.86
513	27.02.07f	positive	8wk	56	4.74					0.84784
554	06.03.07m	1ng DT	6mo	188	3.65	2.12	1.25234	5	0.560062		0.175547
566	03.03.07f	1ng DT	6mo	188	0.28
567	03.03.07f	1ng DT	6mo	188	2.7
569	03.03.07f	1ng DT	6mo	188	2.28
630	25.03.07m	1ng DT	6mo	188	1.69
Result
Urine albumin at 48h, 2wk and 8wks post DT injection at 1ng/g bw are significantly different from the baseline level prior to DT injection at 0h
Urine creatinine are not significantly different at any time point post DT injection compared to the baseline level at 0h.
Urine albumin:creatinine analysis
					g/mmol	g/mmol				p vs 0h
				Time point	Ratio	Mean ratio	SD	n	SEM	Alb:Creat	p vs 6mo
ID No	DOB/SEX	Tg	Time point	Day	Alb:Creat	Alb:Creat	Alb:Creat		Alb:Creat		ctrl Alb:Creat
410	19.10.06f	positive	0h	0	2.07634	1.91181	0.355239	5	0.158867
458	22.01.07m	positive	0h	0	1.81731
479	10.02.07m	positive	0h	0	2.35583
480	10.02.07m	positive	0h	0	1.91892
482	10.02.07m	positive	0h	0	1.39068					0.761365
507	27.02.07m	positive	2h	0.12	1.14444	2.01062	0.606703	5	0.271326
490	10.02.07f	positive	2h	0.12	2.42857
509	27.02.07m	positive	2h	0.12	2.41117
504	12.02.07f	positive	2h	0.12	1.59524
512	27.02.07f	positive	2h	0.12	2.47368					0.0312595
479	10.02.07m	positive	48h	2	4.64103	6.23498	3.6418	4	1.8209
486	10.02.07f	positive	48h	2	8.45361
503	12.02.07f	positive	48h	2	9.93077
504	12.02.07f	positive	48h	2	1.91453					0.00224932
458	22.01.07m	positive	2wk	14	2989.69	2047.86	953.827	3	550.692
507	27.02.07m	positive	2wk	14	1082.47
521	28.02.07f	positive	2wk	14	2071.43					0.200098
504	12.02.07f	positive	5wk	35	32.1875	57.5691	89.1852	6	36.4097
503	12.02.07f	positive	5wk	35	238.983
479	10.02.07m	positive	5wk	35	24.5675
517	28.02.07f	positive	5wk	35	9.76216
409	19.10.06f	positive	5wk	35	22.2892
521	28.02.07f	positive	5wk	35	17.6255					5.05074e-09
512	27.02.07f	positive	8wk	56	15.2671	15.1181	0.402399	3	0.232325
409	19.10.06f	positive	8wk	56	15.4247
513	27.02.07f	positive	8wk	56	14.6624					0.0814962
554	06.03.07m	1ng DT	6mo	188	11.5068	12.4342	11.8052	5	5.27944		0.134063
566	03.03.07f	1ng DT	6mo	188	31
567	03.03.07f	1ng DT	6mo	188	2.38889
569	03.03.07f	1ng DT	6mo	188	2.22807
630	25.03.07m	1ng DT	6mo	188	15.0473
