# Supplementary material for: Following specific podocyte injury captopril protects against progressive long term renal damage
Source: F1000Res. 2015 Jun 29;4:172. [Version 1] doi: 10.12688/f1000research.4030.1 (PMC4642846; doi:10.12688/f1000research.4030.1)
Supplement: Supplementary file 2 [file f1000research-4-4317-s0001.tgz › 6ad65003-b5fe-4338-a796-f785082e8b7f.xls]

## Sheet: pIN 47 1ng DT serum Urea
Supplementary Table 2. Serum creatinine and urea concetration of experimental Podo-DTR line 47 mice at various time points
				Time point	Creatinine	Mean creat.	Urea	Mean urea
I.D. No	DOB/SEX	Tg	Time Point	Day	umol/L	umol/L	mmol/L	mmol/L
483	10.02.07m	positive	6h	0.4	42	41.3333	5.8	5.4
547	07.03.07f	positive	6h	0.4	37		5.8
559	06.03.07f	positive	6h	0.4	45		4.6
537	07.03.07f	positive	24h	1	31	35.3333	9.4	8.26667
539	07.03.07f	positive	24h	1	28		8.3
553	06.03.07m	positive	24h	1	47		7.1
541	07.03.07f	positive	72h	3	40	29.6667	6.6	9.03333
542	07.03.07f	positive	72h	3	24		11.6
544	07.03.07m	positive	72h	3	25		8.9
509	27.02.07m	positive	1wk	7	22	25.3333	8.5	8.33333
484	10.02.07f	positive	1wk	7	34		10.4
486	10.02.07f	positive	1wk	7	20		6.1
507	27.02.07m	positive	2wk	14	44	34.3333	14.1	10.8667
458	22.01.07m	positive	2wk	14	39		10.6
490	10.02.07f	positive	2wk	14	20		7.9
517	28.02.07f	positive	5wk	35	28	31.3333	6.6	5.13333
479	10.02.07m	positive	5wk	35	31		5.5
503	12.02.07f	positive	5wk	35	35		3.3
521	28.02.07f	positive	6wk	42	33	27.3333	7.8	7.86667
480	10.02.07m	positive	6wk	42	28		8.9
504	12.02.07f	positive	6wk	42	21		6.9
513	27.02.07f	positive	8wk	56	36	37	7.6	8.12
482	10.02.07m	positive	8wk	56	31		6.7
512	27.02.07f	positive	8wk+1D	56	43		14.2
409	19.10.06f	positive	8wk+1D	56	30		6.3
410	19.10.06f	positive	8wk+1D	56	45		5.8
554	06.03.07m	positive	6mo+8D	188	27	32	10.8	9.15714
566	03.03.07f	positive	6mo+8D	188	33		8.9
567	03.03.07f	positive	6mo+8D	188	32		9
568	03.03.07f	positive	6mo+8D	188	29		8.3
630	25.03.07m	positive	6mo+9D	188	38		10.7
569	03.03.07f	positive	6mo+9D	188	31		8.7
614	29.03.07m	positive	6mo+9D	188	34		7.7
Mean					32.8182		8.16364
Serum creatinine and urea concentration ofPodo-DTR line 47 control mice at various time points
				Time point	Creatinine	Mean creat.	Urea	Mean urea
I.D. No	DOB/SEX	Tg	Time Point	Day	umol/L	umol/L	mmol/L	mmol/L
548	07.03.07f	negative/DT	6h	0.4	40	37	7.2	6.65
549	07.03.07f	negative/DT	6h	0.4	34		6.1
649	23.04.07m	negative/DT	72h	3	34	33	6.9	7.05
650	23.04.07m	negative/DT	72h	3	32		7.2
459	22.01.07f	posit/saline	8wk+3D	56	32	31	7.8	7.15
460	22.01.07f	posit/saline	8wk+3D	56	30		6.5
631	25.03.07m	posit/saline	6mo+9D	188	33	32	5.6	5.35
570	03.03.07f	posit/saline	6mo+9D	188	31		5.1
678	01.05.07m	negative/DT	6mo+9D	188	17	21.5	6	6.25
679	01.05.07m	negative/DT	6mo+9D	188	26		6.5
Mean					30.9		6.49
