# Supplementary material for: Following specific podocyte injury captopril protects against progressive long term renal damage
Source: F1000Res. 2015 Jun 29;4:172. [Version 1] doi: 10.12688/f1000research.4030.1 (PMC4642846; doi:10.12688/f1000research.4030.1)
Supplement: Supplementary file 3 [file f1000research-4-4317-s0002.tgz]

Archive with 1 entries (1 files):
- 7e9ed47b-b09f-4357-a5c1-c16c5b053fab.xls
