# Supplementary material for: Following specific podocyte injury captopril protects against progressive long term renal damage
Source: F1000Res. 2015 Jun 29;4:172. [Version 1] doi: 10.12688/f1000research.4030.1 (PMC4642846; doi:10.12688/f1000research.4030.1)
Supplement: Supplementary file 3 [file f1000research-4-4317-s0002.tgz › 7e9ed47b-b09f-4357-a5c1-c16c5b053fab.xls]

## Sheet: Summary & Stats
Supplementary Table 3. Podocyte quantification of Podo-DTR mice treated with 20ng/g bw DT at week 2 (14d) and 5ng/g bw DT at week 8 (56d).
At higher toxin dose (20ng/g bw DT) at 14 days, the mean podocyte number dropped to 6.1 podocyte/GCS compared with 7.2 podocyte/GCS in mice treated with lower dose at 5ng/g bw toxin at week 8 versus 8.5 podocyte/GCS of Tg saline treated controls (p< 0.04).
Time point	ID No	Genotype	Grp no	Podo/glom	Mean	SD	n	SEM	p vs grp 11 ctrl	p vs grp 1	p vs grp 2	p vs grp 3
(day)		/DT treatm		new count	podo/grp	podocyte		podocyte	podocyte	podocyte	podocyte	podocyte
14	1014	Tg 20ng+H2O	6	6.1	6.1	1.27	6	0.52	0.00408757	0.102647	0.0386532	0.00118114
14	1020	Tg 20ng+H2O	6	8.4
14	1085	Tg 20ng+H2O	6	5.6
14	1027	Tg 20ng+H2O	6	5.3
14	1094	Tg 20ng+H2O	6	6.6
14	1099	Tg 20ng+H2O	6	4.8
14	1005	wt 20ng DT ctrl	8	6.6	8.2	1.15	6	0.47	0.663812
14	1024	wt 20ng DT ctrl	8	7.9
14	1061	wt 20ng DT ctrl	8	7.2
14	1007	wt 20ng DT ctrl	8	9.3
14	1028	wt 20ng DT ctrl	8	9.2
14	1073	wt 20ng DT ctrl	8	9.1
14	1013	wt sal ctrl	10	8.7	8.2	1.28	6	0.52	0.647021
14	1066	wt sal ctrl	10	6.5
14	1067	wt sal ctrl	10	8
14	1023	wt sal ctrl	10	9
14	1062	wt sal ctrl	10	9.9
14	1063	wt sal ctrl	10	7
14	1017	Tg sal ctrl	11	8.5	8.5	0.89	6	0.36
14	1018	Tg sal ctrl	11	9.3
14	1091	Tg sal ctrl	11	9.3
14	1127	Tg sal ctrl	11	9
14	1096	Tg sal ctrl	11	7.3
14	1025	Tg sal ctrl	11	7.5
56	694	Tg 5ng+H2O	1	7.4	7.2	1.3	16	0.33	0.0379884
56	749	Tg 5ng+H2O	1	6.3
56	750	Tg 5ng+H2O	1	6.8
56	809	Tg 5ng+H2O	1	10.5
56	834	Tg 5ng+H2O	1	8
56	870	Tg 5ng+H2O	1	8.1
56	745	Tg 5ng+H2O	1	4.9
56	782	Tg 5ng+H2O	1	5.9
56	784	Tg 5ng+H2O	1	7
56	789	Tg 5ng+H2O	1	7.1										s
56	790	Tg 5ng+H2O	1	6.6
56	791	Tg 5ng+H2O	1	7.2
56	806	Tg 5ng+H2O	1	6.6
56	826	Tg 5ng+H2O	1	6.2
56	828	Tg 5ng+H2O	1	9
56	829	Tg 5ng+H2O	1	7.5
56	696	Tg 5ng+ACEi	2	n/a	7.3	1.02	14	0.27	0.0276396
56	757	Tg 5ng+ACEi	2	8
56	796	Tg 5ng+ACEi	2	7.9
56	797	Tg 5ng+ACEi	2	5.4
56	835	Tg 5ng+ACEi	2	8.1
56	881	Tg 5ng+ACEi	2	8.1
56	747	Tg 5ng+ACEi	2	6.2
56	761	Tg 5ng+ACEi	2	7
56	794	Tg 5ng+ACEi	2	7
56	795	Tg 5ng+ACEi	2	6.2
56	807	Tg 5ng+ACEi	2	7.3
56	830	Tg 5ng+ACEi	2	7.4
56	832	Tg 5ng+ACEi	2	6.5
56	856	Tg 5ng+ACEi	2	9.2
56	859	Tg 5ng+ACEi	2	8.3							p value grp 2 vs 3	p value grp 1 vs 3
56	695	wt 5ng+ACEi	3	7.9	8.3	0.61	8	0.22	0.632596		0.0259344	0.0356492
56	751	wt 5ng+ACEi	3	8.2
56	752	wt 5ng+ACEi	3	8.5
56	753	wt 5ng+ACEi	3	9
56	868	wt 5ng+ACEi	3	7.7
56	869	wt 5ng+ACEi	3	9.3
56	871	wt 5ng+ACEi	3	8.1
56	882	wt 5ng+ACEi	3	7.6

## Sheet: DT expt 3 5ng Scatter graph
DT experiment 3: Podocyte counts of Podo-DTR line 57 mice injected with DT at 5ng/g bw and treated with ACEi captopril or placebo at week 8.
Group 1. Tg 5ng DT + H2O
	F	F	F	F	F	F	M	M	M	M	M	M	M	M	M	M
Glom No	Podo/glom	Podo/glom	Podo/glom	Podo/glom	Podo/glom	Podo/glom	Podo/glom	Podo/glom	Podo/glom	Podo/glom	Podo/glom	Podo/glom	Podo/glom	Podo/glom	Podo/glom	Podo/glom
	ID 57.694b	ID 57.749	ID 57.750	ID 57.809	ID 57.834	ID 57.870	ID 57.745	ID 57.782	ID 57.784	ID 57.789	ID 57.790	ID 57.791	ID 57.806	ID 57.826	ID 57.828	ID 57.829
	5ng+H2O	5ng+H2O	5ng+H2O	5ng+H2O	5ng+H2O	5ng+H2O	5ng+H2O	5ng+H2O	5ng+H2O	5ng+H2O	5ng+H2O	5ng+H2O	5ng+H2O	5ng+H2O	5ng+H2O	5ng+H2O
Animal No	1	2	3	4	5	6	7	8	9	10	11	12	13	14	15	16
1	9	11	2	15	5	16	2	5	5	9	9	9	7	14	8	12
2	7	5	12	5	5	6	5	7	12	10	4	11	9	11	5	2
3	5	8	8	7	9	8	6	7	11	11	13	2	7	10	11	11
4	11	1	9	13	8	10	3	4	6	14	1	4	11	4	13	8
5	5	4	2	5	8	10	4	0	10	0	5	5	7	8	12	0
6	14	6	12	13	2	12	4	5	3	4	12	4	2	9	10	6
7	1	8	9	9	4	15	6	7	9	4	5	13	3	8	6	6
8	9	7	6	13	12	8	3	3	4	6	4	4	0	6	7	8
9	0	4	4	12	4	6	6	0	7	10	1	1	9	5	10	3
10	13	9	8	7	12	13	0	6	5	5	11	6	6	7	15	11
11	7	10	9	18	9	1	3	3	4	11	9	13	5	6	4	7
12	7	7	7	13	7	7	3	8	2	10	0	5	3	8	2	9
13	8	6	7	11	10	5	4	6	4	10	0	6	9	7	3	8
14	11	2	8	9	12	3	7	10	4	5	8	15	12	4	9	4
15	6	8	7	8	7	8	4	4	11	7	2	17	2	7	13	8
16	6	7	2	10	8	13	2	8	3	7	8	5	6	4	11	34
17	5	4	8	3	10	6	1	3	10	10	8	9	9	3	9	11
18	5	7	8	8	10	14	4	3	5	6	7	9	6	1	8	4
19	6	4	2	10	5	2	5	9	4	12	7	8	6	6	9	7
20	16	5	3	10	0	12	5	0	10	12	9	16	4	9	11	3
21	5	6	16	7	11	12	4	6	4	9	5	5	9	5	12	11
22	6	8	10	9	9	13	6	3	5	4	5	8	6	5	9	11
23	7	6	10	4	9	0	3	9	0	2	7	17	9	8	3	5
24	8	0	3	22	4	4	6	5	3	14	0	10	7	3	14	9
25	5	10	7	10	3	9	4	6	4	2	6	9	7	6	12	13
26	15	7	4	15	13	6	4	6	9	2	8	9	12	5	5	3
27	1	4	7	3	5	5	4	7	7	5	12	8	7	10	3	4
28	0	9	5	9	4	9	1	6	12	2	1	7	9	4	8	12
29	6	1	8	13	5	12	10	12	1	7	9	7	7	1	6	0
30	11	11	7	5	6	1	9	4	8	3	3	2	5	10	3	8
31	7	3	9	8	12	9	5	3	10	3	6	6	2	4	10	7
32	9	6	6	13	8	15	9	13	9	5	10	8	2	2	8	6
33	8	5	12	10	7	10	1	4	4	6	7	10	6	5	10	10
34	7	2	5	12	12	4	5	0	9	2	10	5	2	7	10	6
35	10	2	4	10	10	7	8	9	13	9	7	9	10	5	12	7
36	8	3	9	9	10	3	2	7	11	4	3	5	8	7	11	2
37	6	3	10	9	11	10	9	9	8	14	9	5	8	7	18	6
38	15	11	9	9	8	15	12	0	12	6	6	6	9	6	6	10
39	6	3	5	19	8	11	1	8	10	12	8	6	6	6	6	12
40	4	2	6	7	13	9	6	6	3	14	11	6	7	6	9	5
41	8	5	6	5	7	7	7	7	13	10	0	3	8	7	4	13
42	4	1	5	14	6	8	0	14	9	7	8	7	9	4	12	6
43	12	14	0	17	10	9	3	7	9	5	6	3	13	11	8	4
44	12	11	6	12	10	5	1	5	5	8	2	1	6	6	7	6
45	4	9	1	11	8	2	8	3	2	6	8	2	9	3	14	5
46	2	6	12	12	2	5	7	10	12	3	7	10	2	12	7	3
47	10	10	3	14	17	3	5	0	6	9	9	6	5	7	8	9
48	9	14	11	13	6	14	15	11	6	8	11	5	6	9	12	12
49	2	13	5	13	10	7	9	9	10	7	14	9	6	2	16	4
50	11	6	7	12	10	7	3	6	7	6	10	2	5	1	10	5	Average
Mean podo/glom	7.38	6.28	6.82	10.5	8.02	8.12	4.88	5.86	7	7.14	6.62	7.16	6.6	6.22	8.98	7.52	7.19375
Tot podo no	369	314	341	525	401	406	244	293	350	357	331	358	330	311	449	376	359.688
																	7.07
Grp 2. Tg 5ng DT + ACEi
	F	M	F	F	F	F	F	M	M	M	M	M	M	M	M	M
Glom No	Podo/glom	Podo/glom	Podo/glom	Podo/glom	Podo/glom	Podo/glom	Podo/glom	Podo/glom	Podo/glom	Podo/glom	Podo/glom	Podo/glom	Podo/glom	Podo/glom	Podo/glom	Podo/glom
	ID 57.696	ID 57.837	ID 57.757	ID 57.796	ID 57.797	ID 57.835	ID 57.881	ID 57.747	ID 57.761	ID 57.794	ID 57.795	ID 57.807	ID 57.830	ID 57.832	ID 57.856	ID 57.859
	5ng+ACEi	5ng+ACEi	5ng+ACEi	5ng+ACEi	5ng+ACEi	5ng+ACEi	5ng+ACEi	5ng+ACEi	5ng+ACEi	5ng+ACEi	5ng+ACEi	5ng+ACEi	5ng+ACEi	5ng+ACEi	5ng+ACEi	5ng+ACEi
Animal No	1	2	3	4	5	6	7	8	9	10	11	12	13	14	15	16
1			11	14	6	11	14	8	7	8	6	6	1	6	8	9
2			15	10	7	6	8	4	5	8	3	6	3	10	7	14
3			5	13	9	7	8	5	8	8	4	3	3	5	4	7
4			9	8	1	6	8	5	5	6	6	6	2	7	7	5
5			4	1	7	9	9	5	3	4	4	8	9	9	6	10
6			8	4	5	7	5	7	5	8	12	10	11	2	10	5
7			13	7	6	8	8	2	6	10	14	7	8	6	7	8
8			9	10	2	7	2	8	4	6	4	7	11	8	4	7
9			14	3	10	10	10	9	4	7	10	7	12	8	13	7
10			14	8	6	6	7	4	6	4	11	9	6	4	4	9
11			3	9	7	7	10	5	9	4	9	9	5	4	12	11
12			7	7	7	12	7	8	6	10	6	8	6	8	6	8
13			13	7	5	14	3	5	8	9	3	11	14	10	14	4
14			10	4	9	7	1	5	8	4	5	7	3	6	7	8
15			8	6	8	5	6	3	8	7	6	14	9	6	6	6
16			9	12	4	7	2	5	11	4	1	5	8	6	11	7
17			9	9	5	11	7	5	11	12	5	12	5	5	10	10
18			2	8	12	7	12	8	9	11	4	12	17	5	10	12
19			5	6	4	12	7	6	8	9	8	4	5	9	8	11
20			8	10	5	13	9	2	8	9	11	7	13	2	4	6
21			11	10	4	7	11	6	6	6	2	1	4	12	10	12
22			9	12	7	9	20	14	4	5	6	6	2	9	14	8
23			2	12	7	7	12	9	5	7	5	7	6	4	9	13
24			7	2	5	2	11	4	6	7	4	1	9	1	16	11
25			7	4	9	5	8	13	8	7	6	6	9	13	6	7
26			6	8	4	11	8	3	6	9	4	4	10	6	6	6
27			1	21	2	3	4	4	6	3	10	6	8	7	6	15
28			7	5	3	5	12	5	2	9	10	7	7	10	11	5
29			9	7	8	4	6	7	9	10	9	7	9	7	11	2
30			6	5	4	2	12	8	7	6	0	7	7	10	7	5
31			9	9	4	8	6	10	2	7	3	10	6	7	14	5
32			6	6	4	3	2	11	9	3	1	7	1	8	19	5
33			5	9	2	13	5	10	2	10	5	11	11	6	9	12
34			10	6	6	3	9	11	5	10	7	5	4	5	0	7
35			8	11	2	7	6	7	8	7	6	10	8	9	9	12
36			7	6	2	10	15	6	12	5	3	5	11	7	10	7
37			11	14	4	9	3	5	10	12	1	10	7	4	7	10
38			15	7	5	13	5	4	8	3	4	9	2	1	9	9
39			7	2	9	1	12	3	5	4	4	5	10	12	15	6
40			9	12	3	13	10	2	11	9	7	5	15	4	6	10
41			7	6	2	16	9	5	9	5	4	14	5	12	12	9
42			3	9	8	12	9	7	8	7	11	13	4	7	9	7
43			6	6	6	9	5	6	5	6	5	11	8	2	14	7
44			8	5	4	8	10	5	8	8	4	7	4	6	6	8
45			9	12	6	13	10	7	6	5	5	4	7	3	16	11
46			9	10	8	4	4	5	13	7	10	8	17	2	18	6
47			2	5	4	14	10	1	9	6	8	7	8	7	6	5
48			12	6	4	5	14	8	4	6	10	3	8	8	6	12
49			6	3	6	6	9	4	9	4	8	7	4	5	9	10
50			8	7	2	10	7	10	9	9	18	4	7	5	13	10	Average
Mean podo/glom			7.96	7.86	5.38	8.08	8.14	6.18	7	7	6.24	7.3	7.38	6.5	9.22	8.32	7.32571
Tot podo no			398	393	269	404	407	309	350	350	312	365	369	325	461	416	366.286
																	7.34
Grp 3. wt 5ng DT + ACEi
		F	F	F	F	F	F	F	F
Glom No		Podo/glom	Podo/glom	Podo/glom	Podo/glom	Podo/glom	Podo/glom	Podo/glom	Podo/glom
		ID 57.695	ID 57.751	ID 57.752	ID 57.753	ID 57.868	ID 57.869	ID 57.871	ID 57.882
		5ng+ACEi	5ng+ACEi	5ng+ACEi	5ng+ACEi	5ng+ACEi	5ng+ACEi	5ng+ACEi	5ng+ACEi
	Animal No	1	2	3	4	5	6	7	8
1		3	12	10	16	6	6	10	4
2		4	10	13	11	12	8	3	6
3		14	7	13	2	8	10	8	7
4		4	4	10	13	9	7	5	9
5		8	8	10	9	5	5	8	12
6		7	10	12	2	9	7	6	4
7		10	12	10	9	6	4	5	7
8		1	10	15	9	2	9	6	5
9		5	11	4	10	8	11	11	13
10		4	14	9	5	7	13	7	14
11		9	0	7	7	6	9	6	8
12		10	11	3	5	5	11	4	12
13		13	7	4	15	7	3	7	5
14		11	8	13	3	8	10	5	4
15		8	10	6	6	9	4	3	9
16		9	11	11	11	7	7	3	10
17		13	8	3	14	6	4	10	9
18		5	8	9	5	9	10	17	5
19		8	3	6	9	9	4	6	12
20		3	5	7	12	7	10	15	6
21		6	8	11	18	7	9	7	11
22		9	8	10	8	8	12	14	6
23		16	8	17	8	11	8	14	8
24		8	0	10	13	9	8	13	9
25		7	7	8	11	13	10	7	8
26		8	8	2	5	9	6	0	7
27		5	15	6	8	9	18	9	8
28		3	11	8	9	10	5	9	3
29		9	9	14	5	4	10	10	13
30		7	10	12	13	7	5	4	3
31		8	7	4	7	5	8	5	6
32		8	6	6	12	10	15	14	13
33		9	5	8	10	7	10	13	12
34		10	9	5	13	7	10	6	5
35		9	4	4	12	13	8	4	4
36		4	10	2	10	13	10	6	7
37		7	7	6	12	9	14	11	10
38		11	11	11	9	11	6	11	2
39		10	17	2	8	3	7	6	4
40		21	6	4	8	19	13	7	6
41		9	8	11	14	0	9	13	4
42		9	6	7	2	2	17	7	6
43		6	7	14	6	4	15	11	4
44		5	9	9	7	4	11	5	13
45		13	8	5	6	9	15	9	8
46		5	6	9	11	6	9	10	12
47		4	9	9	2	9	9	11	7
48		7	9	12	10	3	12	5	9
49		7	0	11	10	4	14	11	8
50		7	15	12	10	14	9	9	2	Average
Mean podo/glom		7.92	8.24	8.48	9	7.68	9.28	8.12	7.58	8.2875
Tot podo no		396	412	424	450	384	464	406	379	414.375
Control untreated 1yr old
	M	M
Glom No	Podo/glom	Podo/glom	Podo/glom
	ctrl untr 1yr	ctrl untr 1yr	ctrl untr 1yr
	57.444	57.446	57.446
1	16	12	9
2	6	12	13
3	5	13	13
4	7	15	11
5	10	7	12
6	13	8	3
7	8	9	5
8	14	12	4
9	9	11	9
10	8	10	13
11	14	4	0
12	10	10	18
13	16	14	18
14	11	12	11
15	13	12	13
16	9	3	11
17	10	22	5
18	10	15	6
19	4	16	0
20	7	3	3
21	5	18	5
22	5	13	15
23	11	14	8
24	16	10	12
25	9	13	1
26	6	13	19
27	2	11	9
28	16	11	9
29	6	19	18
30	12	12	8
31	8	10	8
32	9	4	10
33	14	12	7
34	9	7	16
35	3	10	7
36	11	5	4
37	10	13	10
38	16	7	13
39	9	10	12
40	13	13	15
41	15	5	14
42	13	8	7
43	8	1	15
44	12	11	17
45	6	13	12
46	14	19	14
47	8	10	19
48	2	13	11
49	7	11	3
50	7	12	14
Tot podo no	482	548	509
Mean podo/glom	9.64	10.96	10.18

## Sheet: DT expt 6 20ng Raw data
DT experiment 6: Podocyte counts of pIN line 57 mice injected with DT at 20ng/g bw and treated with ACEi captopril or placebo
	gp11	gp11	gp11	gp8	gp6	gp8	gp9	gp9		gp11	gp11	gp8
Glom No	Podo/glom	Podo/glom	Podo/glom	Podo/glom	Podo/glom	Podo/glom	Podo/glom	Podo/glom	Podo/glom	Podo/glom	Podo/glom	Podo/glom
	Slide No 1	Slide No 2	Slide No 3	Slide No 4	Slide No 5	Slide No 6	Slide No 7	Slide No 8	Slide No 9	Slide No 10	Slide No 11	Slide No 12
	ID 57.1017	ID 57.1127	ID 57.1025	ID 57.1024	ID 57.1020	ID 57.1073	ID 57.1097	ID 57.1011	ID 57.1032	ID 57.1018	ID 57.1091	ID 57.1061
1	14	7	13	14	5	2	11	12	7	15	8	8
2	5	7	4	12	6	3	5	10	7	8	10	6
3	4	9	9	6	10	2	8	8	6	8	9	9
4	7	18	3	8	5	7	7	9	10	4	8	6
5	16	11	9	3	6	7	11	4	5	8	4	7
6	3	11	3	8	7	9	11	7	9	7	7	8
7	7	6	3	6	6	2	10	7	11	10	4	6
8	7	7	4	4	11	1	12	6	13	12	5	6
9	10	5	10	5	9	6	8	8	4	12	14	6
10	11	6	6	11	12	3	11	9	4	12	14	7
11	6	9	9	4	4	8	9	15	13	10	9	3
12	11	10	8	16	4	1	8	11	4	12	7	7
13	11	8	9	11	11	12	6	5	3	3	9	5
14	8	7	7	13	5	7	4	4	2	10	5	14
15	7	10	7	11	9	6	7	10	10	7	3	12
16	5	9	15	7	10	4	11	3	6	15	8	2
17	0	12	6	12	2	6	12	8	10	5	10	12
18	10	3	8	9	16	9	11	6	9	11	5	4
19	11	8	6	4	14	8	16	10	9	17	6	7
20	6	8	6	12	7	4	5	8	2	10	9	10
21	14	11	15	10	2	5	4	6	10	10	9	6
22	11	9	8	15	3	9	15	10	5	10	3	9
23	3	15	7	10	13	8	13	11	15	12	10	5
24	11	10	16	7	12	3	4	5	11	11	5	9
25	9	12	7	6	14	3	9	5	11	7	8	10
26	9	7	5	11	6	7	15	3	10	10	8	4
27	11	2	11	1	12	1	16	8	8	8	5	6
28	8	12	6	7	3	0	7	8	7	8	12	6
29	15	14	7	6	9	3	3	13	9	10	10	10
30	9	11	6	10	5	5	9	1	11	7	8	11
31	10	11	11	7	10	3	11	10	0	7	12	7
32	11	14	6	3	13	6	5	5	13	6	5	5
33	10	4	4	9	9	5	5	9	13	7	14	2
34	6	16	1	9	11	4	10	9	5	13	9	9
35	9	7	9	3	8	3	7	10	16	10	7	13
36	8	7	7	3	8	4	10	11	7	9	13	9
37	4	9	12	10	10	2	8	3	9	12	6	7
38	5	5	12	2	8	5	10	14	4	13	7	6
39	10	6	10	5	10	4	9	6	9	12	6	2
40	1	15	4	10	11	3	5	10	20	5	9	2
41	10	10	11	5	7	1	8	13	2	8	5	12
42	7	6	4	7	6	5	7	10	5	6	2	16
43	11	6	11	7	9	9	7	11	10	6	3	5
44	9	12	5	9	8	4	6	11	5	7	4	8
45	13	12	5	10	10	1	13	9	8	12	4	5
46	2	5	4	11	6	1	19	11	13	16	11	11
47	6	9	12	10	10	3	13	14	10	0	10	1
48	14	8	5	5	11	5	7	4	8	9	2	2
49	11	5	3	4	9	3	4	14	15	7	7	7
50	9	8	6	6	7	5	11	6	13	10	3	12
Tot podo no	425	449	375	394	419	227	453	420	426	464	371	362
Mean po/glom	8.5	8.98	7.5	7.88	8.38	4.54	9.06	8.4	8.52	9.28	7.42	7.24
	grp 8	grp11	grp8	grp9	grp9	grp6	grp8	grp6	grp6	grp6	grp9	grp6
Glom No	Podo/glom	Podo/glom	Podo/glom	Podo/glom	Podo/glom	Podo/glom	Podo/glom	Podo/glom	Podo/glom	Podo/glom	Podo/glom	Podo/glom
	Slide No 13	Slide No 14	Slide No 15	Slide No 16	Slide No 17	Slide No 18	Slide No 19	Slide No 20	Slide No 21	Slide No 22	Slide No 23	Slide No 24
	ID 57.1007	ID 57.1096	ID 57.1005	ID 57.1093	ID 57.1009	ID 57.1085	ID 57.1028	ID 57.1099	ID 57.1094	ID 57.1027	ID 57.1029	ID 57.1014
1	10	2	9	5	1	6	4	5	2	2	6	6
2	12	10	7	14	13	6	10	3	14	4	9	8
3	11	13	9	13	6	8	9	1	11	8	9	7
4	8	11	3	9	7	5	11	6	14	11	8	10
5	8	8	8	4	6	2	12	5	3	4	6	0
6	8	9	3	7	10	5	8	6	9	5	12	7
7	7	11	6	5	7	5	10	4	6	4	9	7
8	12	2	8	10	5	5	10	4	3	9	5	9
9	3	2	2	5	5	6	5	7	3	2	2	5
10	11	8	3	5	9	8	7	3	3	2	4	7
11	6	11	10	2	2	8	9	1	5	5	8	5
12	14	5	6	8	8	5	12	8	8	5	4	7
13	12	8	12	12	15	1	7	3	2	7	9	3
14	8	3	6	4	9	3	9	3	3	2	8	7
15	14	3	5	8	9	3	12	4	14	6	5	8
16	8	8	6	5	5	6	5	2	7	4	4	5
17	10	2	7	6	9	5	8	2	4	2	9	2
18	9	3	5	5	14	8	11	5	11	7	7	9
19	13	9	5	9	10	6	8	5	7	4	6	10
20	10	14	9	11	6	11	4	3	7	6	8	5
21	6	5	1	2	2	6	2	0	7	5	8	1
22	4	11	8	10	8	2	6	3	10	3	6	3
23	2	8	5	5	5	9	8	11	7	4	9	7
24	5	7	6	2	9	1	11	3	7	4	8	8
25	13	9	2	1	10	2	3	10	11	4	8	2
26	11	6	7	7	12	1	10	2	3	3	5	3
27	9	4	11	10	10	5	7	4	5	8	9	5
28	17	5	8	7	7	4	10	6	6	8	9	3
29	12	7	6	12	6	10	14	4	4	4	7	3
30	4	5	10	7	7	18	11	1	4	2	9	3
31	7	11	12	11	10	2	10	0	6	4	8	8
32	9	10	11	3	13	4	13	9	6	4	12	5
33	12	8	5	9	9	3	3	13	0	7	6	4
34	10	6	5	7	6	10	15	7	16	4	8	7
35	4	7	4	8	9	10	12	4	11	6	2	11
36	16	5	6	12	6	5	14	6	4	6	14	12
37	17	13	10	8	2	5	8	5	6	6	10	9
38	12	9	5	7	12	5	5	4	4	3	6	12
39	6	12	7	9	14	6	5	2	6	4	5	9
40	7	9	9	8	10	10	10	7	6	5	12	10
41	3	3	7	8	16	5	10	2	10	11	11	14
42	8	7	4	6	5	9	8	2	6	13	6	5
43	6	9	6	10	8	3	14	9	4	2	7	6
44	6	4	2	4	8	6	6	9	6	6	5	7
45	10	11	14	5	5	7	11	1	1	11	9	1
46	14	7	6	9	4	1	13	6	9	6	7	5
47	16	6	5	7	13	4	12	10	12	7	13	3
48	11	2	8	4	10	4	13	7	5	7	12	3
49	11	6	5	4	9	3	11	6	4	9	11	8
50	5	11		3	7	6	13	7	8	0	3	2
Tot podo no	467	365	324	352	408	278	459	240	330	265	383	306
Mean po/glom	9.34	7.3	6.61224	7.04	8.16	5.56	9.18	4.8	6.6	5.3	7.66	6.12
	grp1	grp1	grp3	grp2	grp2	grp7	grp1	grp7	grp1	grp7	grp7	grp3
Glom No	Podo/glom	Podo/glom	Podo/glom	Podo/glom	Podo/glom	Podo/glom	Podo/glom	Podo/glom	Podo/glom	Podo/glom	Podo/glom	Podo/glom
	Slide No 25	Slide No 26	Slide No 27	Slide No 28	Slide No 29	Slide No 30	Slide No 31	Slide No 32	Slide No 33	Slide No 34	Slide No 35	Slide No 36
	ID 57.978	ID 57.1056	ID 57.1123	ID 57.1034	ID 57.1122	ID 57.1026	ID 57.1055	ID 57.1012	ID 57.1092	ID 57.1019	ID 57.1087	ID 57.1060
1	9	11	10	3	9	14	5	6	8	7	10	8
2	10	8	15	6	7	9	10	7	5	3	11	5
3	6	7	9	8	13	5	10	4	6	3	9	6
4	11	5	8	9	5	9	10	11	3	6	6	3
5	11	17	14	2	2	7	9	4	2	0	2	9
6	9	9	8	7	5	12	1	1	4	7	9	6
7	10	7	8	7	5	8	0	2	6	10	7	7
8	3	11	9	10	6	11	8	1	5	8	10	8
9	8	17	8	9	5	6	3	7	8	6	4	1
10	10	13	15	9	4	4	10	9	6	11	8	20
11	13	8	5	5	2	10	5	8	2	3	2	11
12	13	6	7	6	5	9	11	4	8	8	1	7
13	0	13	7	10	13	7	13	3	4	5	9	33
14	6	8	7	10	9	10	6	4	8	7	5	9
15	8	4	5	6	5	10	11	7	7	9	5	10
16	7	18	3	4	10	14	6	4	1	7	3	7
17	10	13	8	7	6	5	11	10	6	10	11	12
18	8	5	11	9	9	6	9	3	8	5	2	12
19	7	20	15	10	5	8	9	7	6	9	6	5
20	5	13	7	12	9	7	6	4	4	1	7	6
21	10	15	9	4	6	8	7	8	5	9	6	12
22	4	2	8	7	7	13	10	9	6	5	8	7
23	15	11	9	12	4	9	9	7	6	9	8	1
24	12	10	9	6	8	8	6	9	1	4	9	1
25	13	9	8	12	7	7	7	3	10	9	4	10
26	8	17	11	10	8	2	7	12	9	5	7	6
27	6	13	14	13	8	12	7	8	5	10	10	4
28	8	16	9	6	6	5	3	7	1	8	5	5
29	12	11	6	11	4	12	14	12	9	9	3	2
30	10	11	12	1	7	11	3	9	8	7	7	7
31	13	10	11	4	5	1	5	2	6	11	7	12
32	13	8	8	11	13	2	12	5	11	5	7	4
33	6	3	8	11	6	11	6	6	7	5	8	5
34	5	8	9	12	12	8	11	1	6	6	12	7
35	3	8	7	13	6	7	6	10	6	8	10	12
36	4	9	12	10	7	7	11	6	2	4	5	6
37	12	15	11	13	7	4	4	2	11	5	9	15
38	6	11	8	3	7	6	9	15	6	6	4	10
39	4	9	5	6	7	6	4	7	12	4	2	3
40	10	9	5	6	2	3	7	5	4	9	8	8
41	8	10	13	12	15	6	10	7	16	10	11	12
42	18	16	19	8	8	9	10	7	11	7	8	11
43	2	15	11	16	1	4	15	7	11	6	9	4
44	10	13	6	14	12	10	4	3	2	9	6	4
45	8	6	11	3	8	6	3	7	8	8	10	4
46	12	5	11	8	5	3	6	5	11	4	10	2
47	10	12	4	9	13	11	5	7	6	3	12	9
48	3	12	13	10	9	6	10	6	8	8	10	6
49	5	9	10	13	5	7	8	3	8	8	8	5
50	5	11	4	7	6	10	7	6	18	6	6	6
Tot podo no	419	527	460	420	353	385	379	307	337	332	356	385
Mean po/glom	8.38	10.54	9.2	8.4	7.06	7.7	7.58	6.14	6.74	6.64	7.12	7.7
	grp2	grp7	grp3	grp1	grp3	grp3	grp1	grp2	grp2	grp2	grp3	grp7
Glom No	Podo/glom	Podo/glom	Podo/glom	Podo/glom	Podo/glom	Podo/glom	Podo/glom	Podo/glom	Podo/glom	Podo/glom	Podo/glom	Podo/glom
	Slide No 37	Slide No 38	Slide No 39	Slide No 40	Slide No 41	Slide No 42	Slide No 43	Slide No 44	Slide No 45	Slide No 46	Slide No 47	Slide No 48
	ID 57.977	ID 57.1128	ID 57.1033	ID 57.1030	ID 57.1071	ID 57.1008	ID 57.981	ID 57.982	ID 57.1057	ID 57.1031	ID 57.976	ID 57.1098
1	6	8	6	11	6	9	15	7	7	11	7	11
2	4	7	6	9	9	6	3	12	3	7	7	11
3	6	4	11	9	8	9	10	2	10	3	16	7
4	3	8	8	10	7	7	8	7	10	3	11	14
5	7	4	7	4	10	14	14	13	7	8	14	3
6	2	7	6	5	6	14	14	2	10	8	6	7
7	6	4	4	2	10	10	9	6	8	4	7	5
8	6	7	2	15	10	9	9	8	9	5	12	4
9	5	9	5	9	4	3	12	8	10	8	8	14
10	12	10	7	10	11	10	11	2	9	7	3	9
11	10	6	5	13	0	8	7	8	4	9	6	6
12	10	8	8	16	4	10	13	6	8	11	6	6
13	2	5	3	9	7	11	13	10	8	10	10	7
14	8	16	7	6	8	9	9	12	15	11	7	7
15	5	7	12	7	10	14	6	7	8	5	13	6
16	7	9	2	4	4	5	6	6	7	11	9	6
17	10	9	6	15	4	7	4	6	8	6	9	4
18	7	8	3	6	8	6	5	9	7	3	12	5
19	1	10	5	2	9	6	5	16	6	7	6	1
20	12	6	7	2	5	8	15	8	3	12	2	1
21	8	5	5	7	8	6	6	11	13	11	9	9
22	10	5	7	6	3	10	13	8	17	8	8	8
23	13	7	6	14	7	12	8	10	7	11	12	4
24	2	6	7	10	10	6	10	5	9	7	11	10
25	7	11	3	7	7	4	11	3	12	8	11	6
26	6	13	6	8	6	6	6	11	22	5	9	4
27	6	11	11	14	10	8	17	8	8	9	4	2
28	9	6	4	8	10	5	14	9	14	16	14	8
29	7	9	10	3	4	9	11	7	2	6	10	3
30	11	2	8	7	7	17	9	10	12	7	15	7
31	17	7	9	9	12	11	8	6	8	4	7	8
32	16	6	6	10	13	7	9	8	4	10	20	12
33	8	6	20	8	12	7	11	9	12	9	4	3
34	17	6	3	4	7	10	12	3	7	9	12	9
35	9	0	5	10	11	9	8	9	2	8	3	3
36	8	5	5	8	4	5	11	6	4	7	5	9
37	10	9	14	12	9	11	5	16	12	6	8	5
38	10	4	11	16	11	6	12	8	12	7	13	3
39	5	10	8	7	10	12	11	3	2	9	8	4
40	7	7	6	11	11	6	3	8	11	4	5	4
41	12	8	13	6	5	3	11	9	11	7	11	14
42	11	3	4	10	8	6	10	12	5	8	6	10
43	6	10	10	8	8	13	6	4	6	7	5	10
44	10	5	7	9	5	3	10	15	7	11	8	12
45	4	2	6	15	7	10	10	10	9	1	6	6
46	9	13	10	6	9	7	8	11	13	7	10	4
47	12	5	5	7	3	0	8	6	14	4	7	8
48	11	4	5	5	11	21	9	8	15	11	5	6
49	6	6	4	4	15	9	6	15	7	10	12	2
50	3	5	4	15	8	17	10	10	8	3	4	11
Tot podo no	399	348	342	428	391	431	471	413	442	379	433	338
Mean po/glom	7.98	6.96	6.84	8.56	7.82	8.62	9.42	8.26	8.84	7.58	8.66	6.76
	grp10	grp10	grp10	grp5	grp5	grp4	grp5	grp5	grp10	grp4	grp5	grp10
Glom No	Podo/glom	Podo/glom	Podo/glom	Podo/glom	Podo/glom	Podo/glom	Podo/glom	Podo/glom	Podo/glom	Podo/glom	Podo/glom	Podo/glom
	Slide No 49	Slide No 50	Slide No 51	Slide No 52	Slide No 53	Slide No 54	Slide No 55	Slide No 56	Slide No 57	Slide No 58	Slide No 59	Slide No 60
	ID 57.1013	ID 57.1023	ID 57.1066	ID 57.1006	ID 57.1090	ID 57.1059	ID 57.1058	ID 57.1021	ID 57.1067	ID 57.1124	ID 57.1015	ID 57.1062
1	9	11	10	7	3	4	6	2	13	7	7	8
2	9	9	6	13	8	7	5	8	7	14	12	3
3	9	10	10	7	5	4	3	3	9	9	6	8
4	6	13	2	3	0	1	3	1	6	10	12	11
5	9	16	5	8	5	4	10	5	16	6	4	2
6	12	10	7	4	8	6	2	8	12	5	7	14
7	13	6	3	6	6	7	3	7	10	12	1	24
8	8	8	8	2	9	1	4	7	13	8	4	14
9	11	9	2	2	7	8	3	4	5	11	3	17
10	4	9	3	11	4	3	5	2	10	3	6	7
11	11	2	1	7	8	5	8	3	4	9	9	5
12	4	9	6	5	10	12	9	0	8	12	3	12
13	10	10	9	4	4	3	5	6	5	13	3	6
14	10	8	3	1	7	2	6	3	14	13	5	12
15	7	13	7	10	8	3	6	12	6	6	2	7
16	7	13	7	2	5	6	3	8	7	6	7	8
17	9	5	2	7	5	5	11	6	9	2	8	6
18	9	7	8	8	2	8	1	9	12	14	7	12
19	4	9	6	1	7	9	3	10	2	7	5	13
20	7	7	4	2	5	3	2	3	12	6	6	11
21	1	9	1	6	3	5	3	10	2	1	7	8
22	9	7	6	7	4	6	3	0	2	15	5	10
23	8	12	14	8	2	9	4	9	11	4	6	7
24	14	5	5	6	9	8	4	3	6	9	2	8
25	16	4	9	5	6	6	3	9	4	5	11	14
26	10	13	9	2	4	2	4	5	8	10	5	10
27	10	6	8	9	5	8	5	2	2	4	5	10
28	10	10	6	2	12	6	5	11	8	5	2	14
29	10	10	6	3	4	8	1	1	11	9	9	10
30	7	10	9	3	6	5	10	11	8	3	3	8
31	20	13	10	7	5	3	12	10	6	10	16	16
32	10	7	8	8	5	5	4	4	13	5	10	8
33	4	2	2	3	4	10	1	9	8	9	3	12
34	6	7	10	7	8	6	4	11	8	12	3	12
35	12	5	10	6	3	2	5	5	9	14	1	10
36	10	10	1	5	6	6	10	7	4	11	4	18
37	6	11	7	11	6	4	10	6	6	10	6	5
38	6	9	1	2	3	11	3	7	8	3	2	8
39	5	11	8	4	7	4	2	4	1	6	3	15
40	7	10	11	3	6	7	6	9	6	9	3	1
41	14	6	9	2	5	5	4	3	7	8	7	15
42	8	11	5	2	15	7	8	2	10	8	3	5
43	2	5	4	4	7	6	11	13	9	19	16	12
44	3	10	11	3	11	8	5	6	13	12	10	3
45	9	13	5	5	7	9	8	10	9	14	3	14
46	5	14	6	6	15	8	6	5	6	4	11	10
47	7	13	8	8	9	8	7	5	8	4	1	10
48	11	4	13	2	12	8	3	7	7	4	5	3
49	8	8	7	11	14	5	3	7	9	8	6	11
50	17	10	6	8	13	5	5	5	9	6	6	9
Tot podo no	433	449	324	268	332	291	257	303	398	414	291	496
Mean po/glom	8.66	8.98	6.48	5.36	6.64	5.82	5.14	6.06	7.96	8.28	5.82	9.92
	grp4	grp4	grp10	grp5	grp4	grp4	grp11
Glom No	Podo/glom	Podo/glom	Podo/glom	Podo/glom	Podo/glom	Podo/glom	Podo/glom	Podo/glom	Podo/glom	Podo/glom	Podo/glom	Podo/glom
	Slide No 61	Slide No 62	Slide No 63	Slide No 64	Slide No 65	Slide No 66	Slide No 67	Slide No	Slide No	Slide No	Slide No	Slide No
	ID 57.1004	ID 57.1010	ID 57.1063	ID 57.1095	ID 57.1089	ID 57.1022	ID 57.1018	ID	ID	ID	ID	ID
1	2	7	4	8	8	4	neg ctrl
2	9	1	4	6	8	16
3	1	4	9	6	8	3
4	10	7	5	1	7	6
5	5	13	6	4	6	2
6	0	1	8	11	2	4
7	7	1	7	4	0	6
8	8	4	2	6	6	6
9	3	3	1	5	17	9
10	10	5	2	6	9	9
11	5	7	8	3	6	6
12	6	0	8	6	7	5
13	13	7	13	4	7	6
14	5	7	3	5	6	8
15	1	4	10	8	9	12
16	4	7	4	1	5	3
17	2	4	6	3	6	4
18	1	6	3	4	7	8
19	5	3	12	7	4	8
20	5	5	10	2	7	4
21	3	5	9	6	7	11
22	1	3	8	12	6	1
23	8	5	12	6	11	9
24	6	1	2	6	4	5
25	4	2	4	4	6	11
26	3	8	5	3	3	4
27	5	5	9	2	8	2
28	5	5	8	3	6	5
29	7	7	8	3	15	9
30	10	2	6	7	5	8
31	8	5	14	1	8	7
32	1	0	8	7	3	5
33	13	3	9	7	1	9
34	11	9	5	8	10	10
35	3	3	9	3	10	9
36	8	0	6	7	6	7
37	8	3	8	5	10	5
38	5	2	2	3	7	5
39	6	1	8	1	5	4
40	4	7	7	2	5	4
41	10	5	9	3	8	11
42	6	6	7	4	5	9
43	3	2	3	4	8	11
44	8	1	5	4	3	4
45	4	3	10	2	9	9
46	10	7	5	4	2	5
47	3	11	13	8	9	2
48	9	6	6	8	9	8
49	10	3	10	8	2	15
50	3	13	8	2	3	19
Tot podo no	287	229	348	243	329	352	0	0	0	0	0	0
Mean po/glom	5.74	4.58	6.96	4.86	6.58	7.04	#DIV/0!	#DIV/0!	#DIV/0!	#DIV/0!	#DIV/0!	#DIV/0!
