# Supplementary material for: Following specific podocyte injury captopril protects against progressive long term renal damage
Source: F1000Res. 2015 Jun 29;4:172. [Version 1] doi: 10.12688/f1000research.4030.1 (PMC4642846; doi:10.12688/f1000research.4030.1)
Supplement: Supplementary file 4 [file f1000research-4-4317-s0003.tgz › 400bb6d4-5684-4a4d-a60f-d1f18c366aba.xls]

## Sheet: stats
Supplementary Table 4
DT experiment 3: Glomerular area and diameter measurements of Podo-DTR line 57 treated with 5ng/g bw DT and ±ACEi captopril (200mg/L).
untr 1 yr
ID No	Area	StdDev	Perim.	Circ.	Feret diam	Median	FeretX	FeretY	FeretAngle	MinFeret	AR	Round	Solidity
57. 444	23160.4	25.704	591.406	0.82	199.692	190.44	932.22	582.96	97.64	154.958	1.28	0.79	0.959574
57.446	19475.4	33.276	515.888	0.84	175.396	182.18	813.48	678.06	83.426	138.032	1.264
Average	21317.9				187.544
Grp 1 DT+H2O (n= 16)
ID No	Area	StdDev	Perim.	Circ.	Feret	Median	FeretAngle	MinFeret	AR	Round	Solidity
57.694	16046.6	28.442	477.416	0.842	165.014	171.4	96.79	125.974	1.284	0.806	0.982
57.745	16930.1	26.07	477.848	0.884	164.558	194.2	1020.36	787.5	96.496	132.244	1.216	0.832	0.987755
57.749	18203.9	27.314	503.292	0.87	174.902	185.68	972.82	702.18	99.272	136.282	1.264	0.8	0.982979
57.75	16371.4	33.116	461.34	0.898	159.322	187.94	925.8	679.56	100.548	130.078	1.182	0.844	0.994
57.782	24474.2	22.904	559.412	0.878	188.996	170.4	841.14	718.02	99.616	157.286	1.174	0.858	0.983673
57.784	16676.9	26.376	479.76	0.868	166.144	177.68	942.04	731.1	93.936	129.838	1.28	0.796	0.981633
57.789	22240.5	23.494	558.854	0.872	188.784	180.16	1033.32	692.52	85.15	153.932	1.198	0.852	0.983333
57.79	17690.4	24.244	493.158	0.872	168.474	183.04	924.84	727.98	103.198	135.316	1.236	0.82	0.978723
57.791	22373	27.75	546.612	0.868	188.022	181.5	910.26	748.26	81.306	146.864	1.274	0.806	0.985417
57.806	19231.6	23.776	503.686	0.89	175.754	171.84	954.72	700.62	90.916	138.256	1.258	0.806	0.987755
57.809	16313.1	34.998	472.892	0.866	162.466	175.62	928.26	787.68	81.26	128.812	1.244	0.822	0.968
57.826	14544.5	30.516	433.198	0.88	153.024	188.22	867.36	742.86	94.836	116.72	1.32	0.774	0.97551
57.828	16991	31.428	479.324	0.874	165.762	181.26	938.82	663.3	84.494	132.196	1.252	0.812	0.966
57.829	18413.6	26.114	494.098	0.884	173.106	189.28	1012.78	862.54	77.136	135.774	1.246	0.82	0.99
57.834	22308.5	25.9	538.122	0.89	186.078	178.54	1018.5	692.1	90.134	151.212	1.208	0.828	0.986
57.87	17350.1	32.55	466.244	0.914	161.406	190.94	983.22	845.1	89.482	130.99	1.212	0.834	0.992
Average	18510				171.363
	1.72861	10708
Grp 2 DT+ACEi (n= 15)
ID No	Area	StdDev	Perim.	Circ.	Feret	Median	FeretX	FeretY	FeretAngle	MinFeret	AR	Round	Solidity
57.696	17679.2	25.982	488.866	0.874	169.832	198.4	963.06	755.82	80.856	132.324	1.262	0.8	0.983333
57.747	18315.2	31.518	495.966	0.878	172.748	184.78	984.48	734.46	82.786	136.724	1.256	0.812	0.986
57.757	15662.5	16.898	458.552	0.878	158.904	170.46	827.6	763.18	81.616	127.322	1.218	0.828	0.988
57.761	15743.7	32.096	459.852	0.884	160.032	182.4	1005.66	794.4	93.808	127.454	1.242	0.814	0.984
57.794	17243.7	33.004	480.982	0.89	164.84	181.92	1090.92	811.68	92.938	133.52	1.216	0.836	0.99
57.795	18624.7	28.82	497.148	0.872	171.96	190.84	990.54	696.84	86.908	134.908	1.272	0.806	0.98125
57.796	18059.7	30.682	485.834	0.894	171.926	187.22	922.72	681.54	78.644	131.168	1.29	0.794	0.996
57.797	16415.9	27.25	467.64	0.882	165.264	191.14	927.36	779.76	83.534	125.432	1.31	0.77	0.988
57.807	21582	23.896	548.902	0.854	188.936	173.72	912.18	726.42	87.736	149.558	1.258	0.806	0.954
57.83	17887	30.34	490.06	0.884	168.066	179.2	903.24	722.88	85.682	137.048	1.198	0.842	0.984
57.832	20303.7	28.446	508.46	0.882	178.042	179.38	916.74	713.1	94.908	140.526	1.268	0.808	0.987755
57.835	13907.1	31.682	426.87	0.892	148.252	192.86	1085.84	655.44	118.954	118.712	1.248	0.812	0.988
57.856	16758.6	27.72	466.38	0.904	162.098	177.46	955.66	699.34	89.3	130.32	1.214	0.83	0.992
57.859	13701.7	27.914	423.696	0.898	145.968	185.9	844.86	787.68	95.354	119.942	1.198	0.854	0.988
57.881	10809.1	34.844	372.332	0.884	131.498	181.5	838.24	673.44	85.882	102.098	1.3	0.778	0.984
Average	16846.2				163.891
	1.73798
Grp 3 wt DT+ACEi (n= 8)
ID No	Area	StdDev	Perim.	Circ.	Feret	Median	FeretX	FeretY	FeretAngle	MinFeret	AR	Round	Solidity
57.695	15800.2	33.292	456.46	0.882	158.156	181.26	910.26	749.04	78.224	124.988	1.238	0.814	0.994
57.751	16450.3	30.694	478.22	0.862	168.892	177.98			119.658	125.946	1.308	0.786	0.992
57.752	20679.3	27.434	521.452	0.894	183.628	188.46			105.268	140.342	1.27	0.798	0.996
57.753	18417.3	30.014	497	0.882	173.236	180.08			92.112	135.36	1.256	0.808	0.986
57.868	17105.1	29.748	488.356	0.872	172.636	179.06			101.82	128.626	1.318	0.772	0.994
57.869	15608	32.242	455.958	0.894	159.154	173.08	1044.48	733.62	85.58	126.642	1.238	0.822	0.989583
57.871	13653.7	29.786	426.21	0.896	149.688	178.92	834.06	739.44	79.588	117.516	1.25	0.81	0.987755
57.882	16084.9	31.4	468.964	0.876	165.566	176.34	85.976	124.346	1.318	0.78	0.992
Average	16724.8				166.369
	1.72849
Glomerular area and diameter measurements of DT experiment 3 anti-WT1 IHC stained on 23.07.09_01.03.10 to 17.03.10
Time point	ID No	Genotype	Grp no	Mean glom	Mean glom	SD	n	SEM	p vs untr ctrl	p vs grp 3	p vs grp 2	p vs grp 1
(day)		/treatm		area (pixel)	area/grp	podocyte		podocyte	podocyte	podocyte	podocyte	podocyte
56	694	Tg 5ng+H2O	1	16046.6	18510	2838.28	16	709.57	0.203591	0.130461	0.0875965
56	749	Tg 5ng+H2O	1	16930.1
56	750	Tg 5ng+H2O	1	18203.9
56	809	Tg 5ng+H2O	1	16371.4
56	834	Tg 5ng+H2O	1	24474.2
56	870	Tg 5ng+H2O	1	16676.9
56	745	Tg 5ng+H2O	1	22240.5
56	782	Tg 5ng+H2O	1	17690.4
56	784	Tg 5ng+H2O	1	22373
56	789	Tg 5ng+H2O	1	19231.6
56	790	Tg 5ng+H2O	1	16313.1
56	791	Tg 5ng+H2O	1	14544.5
56	806	Tg 5ng+H2O	1	16991
56	826	Tg 5ng+H2O	1	18413.6
56	828	Tg 5ng+H2O	1	22308.5
56	829	Tg 5ng+H2O	1	17350.1
56	696	Tg 5ng+ACEi	2	18315.2	16755.2	2677.43	15	691.308	0.0385441	0.97814		0.0875965
56	757	Tg 5ng+ACEi	2	15662.5
56	796	Tg 5ng+ACEi	2	15743.7
56	797	Tg 5ng+ACEi	2	17243.7
56	835	Tg 5ng+ACEi	2	18624.7
56	881	Tg 5ng+ACEi	2	18059.7
56	747	Tg 5ng+ACEi	2	16415.9
56	761	Tg 5ng+ACEi	2	21582
56	794	Tg 5ng+ACEi	2	16313.1
56	795	Tg 5ng+ACEi	2	17887
56	807	Tg 5ng+ACEi	2	20303.7
56	830	Tg 5ng+ACEi	2	13907.1
56	832	Tg 5ng+ACEi	2	16758.6
56	856	Tg 5ng+ACEi	2	13701.7
56	859	Tg 5ng+ACEi	2	10809.1
56	695	wt 5ng+ACEi	3	15800.2	16724.8	2093.03	8	739.997	0.0277089		0.97814	0.130461
56	751	wt 5ng+ACEi	3	16450.3
56	752	wt 5ng+ACEi	3	20679.3
56	753	wt 5ng+ACEi	3	18417.3
56	868	wt 5ng+ACEi	3	17105.1
56	869	wt 5ng+ACEi	3	15608
56	871	wt 5ng+ACEi	3	13653.7
56	882	wt 5ng+ACEi	3	16084.9
365	444	untr 1yr	4	23160.4	21317.9	2605.7	2	1842.51		0.0277089	0.0385441	0.203591
365	446	untr 1yr	4	19475.4
Note: to convert values from pixel to μm divide by factor of 1.73 i.e. 16724.9/ 1.728= 9676μm2.
					1.72849
					1.72861
					1.72858

## Sheet: graph running mean
Running mean of glomerular area of DT experiment 3 anti-WT1 IHC stained on 23-07.09
(5ng/g bw DT + ACEi captopril)
ID	57.444	57.446	57.695	57.694
Genotype/Tx/Time	Tg/untr/1yr	Tg/untr/1yr	wt/DT+ACEi/8wk	Tg/DT+H2O/8wk
Tot glom	Glom area (pxl)	Glom area (pxl)	Glom area (pxl)	Glom area (pxl)
5	21201.6	13692.6	15260.4	13557.2
10	22538.1	17258	16236	16269.4
15	24232.2	19029.7	15775.8	15800.6
20	23657.8	17886.4	16113.1	15738.7
25	24712.8	17634.2	16088	15034.8
30	24049	20317.2	16558.9	14884.4
35	22601.1	19443.7	15705.7	15698.5
40	23474.4	19614.2	16360	16046.7
45	22881.4	19133.5	16083.7	15753.6
50	23160.4	19475.4	15800.2	16046.6
55	23497.6	19493.4	15681.2	16654.6
60	22933.3	19858.8	15884	17117.5
65	23374.9	19930.4	16307.6	17078.2
70	23930.8	19417.4	16378.3	17020.7
75	24119.1	19835.7	16534.2	17187.8
80		19440.7	16459.4	17215.9
85		19843.9	16180.6	16908.6
90		19837.5	16183.2	17188.5
95		20237.4	16547.3	17193
100		19844.6	16762.7	17111.3
105		19697.6	16593.7	17338.9
110			16773.2	17452.2
115			16706.5	17223.7
120			17029.6	17143.8
125			16971.1	17136.6
130			16971.1	17050.1
135			16783.8
140			17022.5
145			17048.1
150			16954.3
155			16908.4
160			16877.3
165			16835.6
170			16958.4
175			16736.7
Based on the running mean, the mean glomerualr area seem to tail off and normalise
at 40-50 glomeruli.

## Sheet: Raw data
	Tg untr 1yr		Tg untr 1yr		wt DT+ACEi		Tg DT+H2O
	ID 57.444		57.446		57.695		57.694
Glom No	Mean area	Area	Mean area	Area	Mean area	Area	Mean area	Area
1		18852		13932		24402		8979
2		23667		8037		6123		13803
3		17592		25152		14634		7974
4		19065		18486		21507		7420
5	21201.6	26832	13692.6	2856	15260.4	9636	13557.2	29610
6		20949		27477		10911		21105
7		27231		24482		18576		3717
8		20274		21627		20232		26826
9		26871		15390		20667		21726
10	22538.1	24048	17258	15141	16236	15672	16269.4	21534
11		25743		13128		18576		9744
12		25857		23055		7788		23307
13		26646		15744		15075		12708
14		29673		32823		17112		18171
15	24232.2	30183	19029.7	28116	15775.8	15726	15800.6	10385
16		23859		34518		21465		10575
17		31764		13197		15246		16148
18		19353		15033		17592		27687
19		8925		6849		21756		14241
20	23657.8	25773	17886.4	2685	16113.1	9567	15738.7	9114
21		23667		18783		2766		17139
22		27759		16041		15501		10056
23		27609		19452		25071		10998
24		33339		26313		23428		10326
25	24712.8	32289	17634.2	2538	16088	13171	15034.8	12576
26		23358		8565		20388		25014
27		12558		39120		20256		6768
28		27975		79164		24132		15009
29		23585		37384		16308		9507
30	24049	16173	20317.2	4428	16558.9	13482	14884.4	14364
31		20148		22299		13290		13995
32		9024		7275		13675		27450
33		20448		18579		11976		18285
34		4533		7719		2427		19158
35	22601.1	15416	19443.7	15141	15705.7	11565	15698.5	24027
36		21174		13497		20565		27480
37		27849		28465		5208		21759
38		16485		8463		16821		15765
39		37653		8034		33714		12582
40	23474.4	44776	19614.2	45579	16360	28392	16046.7	14836
41		14073		11142		16419		5415
42		22827		8853		7455		8664
43		21690		15051		27174		10666
44		17037		19290		5031		14892
45	22881.4	15063	19133.5	22104	16083.7	13287	15753.6	27408
46		15918		25206		2895		12234
47		27753		23452		9030		18117
48		13695		25062		25683		21324
49		35814		17280		26190		10382
50	23160.4	35175	19475.4	21762	15800.2	2445	16046.6	31362
51		29001		17391		17112		13068
52		9219		3795		15897		28764
53		24097		21678		15348		30087
54		32802		26520		8445		26733
55	23497.6	39231	19493.4	28986	15681.2	15654	16654.6	15021
56		4014		23262		17520		37719
57		20590		26025		2928		31014
58		21984		27294		17073		17511
59		7053		24864		33417		19560
60	22933.3	29985	19858.8	17943	15884	19641	17117.5	5244
61		35058		29604		19374		5631
62		25525		3447		24597		13413
63		20292		33861		22326		26116
64		34965		23046		23232		21660
65	23374.9	27534	19930.4	13989	16307.6	17424	17078.2	16212
66		29466		8643		15186		14946
67		31107		10587		9294		13320
68		32664		20948		34974		16755
69		29280		2619		15561		10581
70	23930.8	33267	19417.4	20949	16378.3	11472	17020.7	25761
71		25086		55494		4434		26829
72		22836		18453		6156		22779
73		31242		14802		26895		18312
74		18771		19182		19209		19129
75	24119.1	35844	19835.7	20529	16534.2	36888	17187.8	10590
76		21084		21774		12846		25089
77		31923		6849		9126		17391
78		28886		9993		16221		17118
79	24345.6	32478		15904		28083		15996
			19440.7	13059	16459.4	10413	17215.9	12594
				38178		14001		5799
				31488		5592		6525
				30663		12846		8427
				24410		17166		23937
			19843.9	6735	16180.6	8994	16908.6	15270
				28992		20505		8898
				21057		9324		20814
				13761		14610		18504
				18789		16683		24216
			19837.5	16042	16183.2	20016	17188.5	37299
				13455		8760		20703
				20064		38016		10641
				43914		39516		14484
				29709		2691		19869
			20237.4	30033	16547.3	26517	17193	20673
				5223		17451		6753
				16242		18789		10971
				23157		13626		17508
				4725		26784		20223
			19844.6	12561	16762.7	27624	17111.3	22342
				4500		5421		14244
				17757		25188		35151
				25245		3678		23109
				20289		21171		27057
			19697.6	16005	16593.7	10617		9894
						12759		20314
						22755		18213
						12369		31485
						14556		6257
					16773.2	40269	17452.2	22890
						19509		5481
						17778		9498
						5553		14898
						25539		11823
					16706.5	7824		19281
						28701		23259
						4701		9456
						49451		21252
						18414		10374
					17029.6	21030	17143.8	12186
						15510		8907
						26730		23325
						1659		16407
						15333		22077
					16971.1	18609		14100
						17232		15771
						13491		20214
						18021		7245
						23998		11835
					16971.1	12108	17050.1	19374
						20166
						10875
						5877
						5388
					16783.8	17268
						21870
						30195
						22431
						27246
					17022.5	15591
						12510
						13431
						26436
						20154
					17048.1	16297
						15501
						7197
						11184
						14895
					16954.3	22398
						7797
						19950
						18408
						12246
					16908.4	19248
						14289
						22122
						14022
						2424
					16877.3	26715
						3210
						26751
						18262
						22191
					16835.6	7086
						41766
						19551
						17619
						4587
					16958.4	21540
						15390
						10026
						7086
						5862
					16736.7	7626
